# Supplementary material for: Accelerated evolution and diversifying selection drove the adaptation of cetacean bone microstructure
Source: BMC Evol Biol. 2019 Oct 24;19:194. doi: 10.1186/s12862-019-1509-x (PMC6813995; doi:10.1186/s12862-019-1509-x)
Supplement: Supplementary file 1 — Additional file 1: Table S1-3. Datasets of rib, humerus and vertebrae compiled in the present study, respectively. Containing the list of species sampled, the collection number, the habitat, and the bone histological parameters measured for each species. Table S4. List of ‘root-to-tip’ dN/dS values of each species for 348 bone function-associated genes. [file 12862_2019_1509_MOESM1_ESM.xlsx]

## Sheet: Table S1
Table S1. Dataset of rib compiled in the present study.
Species name	Specimen number / Collection*	Habitat	S	P	Cc	Cp	Cg	MD(mm)	MAXDepth(m)	AverageDIVE(m)
Arvicola amphibius	ZFMK MAM 2012.0372	Amphibious	0.03	0.594	0	1	0.634	0.72	NA	NA
Castor fiber	MHNL 50.00.0788	Amphibious	0.04	0.345	0.119793	1	0.884595	4.4337	NA	NA
Choeropsis liberiensis	AMNH 148452	Amphibious	0.079	0.501	0.133836	0.891354	0.711281	16.68	NA	NA
Galemys pyrenaicus	MHNL 50.00.046	Amphibious	0.022	0.645	0	1	0.579	0.7716	NA	NA
Hippopotamus amphibius	MHNL 50.00.2123	Amphibious	0.147	0.391	0.210291	0.967747	0.773582	46.7136	NA	NA
Myocastor coypus	p.c. VB	Amphibious	0.077	0.568	0.170219	0.958491	0.636621	3.85	NA	NA
Neovison vison	p.c. VB	Amphibious	0.035	0.531	0.122642	0.937793	0.686313	2.13	NA	NA
Ornithorhynchus anatinus	AMNH 77856	Amphibious	0.02	0.272	0	0.970037	0.891453	1.91	NA	NA
Tapirus indicus	MHNL 50.00.2038	Amphibious	0.083	0.753	0.241357	0.927728	0.571989	20.2	NA	NA
Tapirus terrestris	ZFMK field no. 418	Amphibious	0.071	0.479	0.165969	0.975858	0.938537	15.19	NA	NA
Ursus maritimus	p.c. VB	Amphibious	0.047	0.707	0.205682	0.969394	0.485689	13.43	NA	NA
Arctocephalus pusillus	AMNH 81701	Aquatic	0.132	0.442	0.321177	0.964811	0.759779	14.32	200	120
Balaenoptera acutorostrata scammoni	PL15-0145-08	Aquatic	0.213	0.611	0.125	0.868	0.674164	20.9	65	25
Cystophora cristata	AMNH 184659	Aquatic (deep)	0.036	0.894	0.191133	0.861501	0.32894	21.06	1016	600
Delphinapterus leucas	AMNH 34936	Aquatic	0.115	0.408	0.445556	0.937932	0.805364	30.77	50	2
Delphinus capensis	PL15-0145-07	Aquatic	0.129	0.267	0.292447	0.964887	0.832912	9.49	170	30
Dugong dugon	MHNL 50.00.2521	Aquatic	0.146	-0.65	0.958915	0.958915	0.958915	26.0387	NA	NA
Enhydra lutris	MHNL 50.00.1023	Aquatic	0.046	0.414	0.577244	0.921876	0.88099	6.985	100	40
Eumetopias jubatus	AMNH 38400	Aquatic	0.116	0.499	0.29327	0.925809	0.58088	27.82	250	20
Globicephala melas	AMNH 215271	Aquatic (deep)	0.117	0.723	0.13753	0.660018	0.319691	28.95	797	53
Inia goeffrensis	AMNH 209101	Aquatic	0.043	0.957	0.200675	0.68621	0.45119	15.83	50	20
Lipotes vexillifer	PL15-0145-18	Aquatic	0.082	0.829	0.525621	0.951417	0.659379	20.36	40	10
Lissodelphis borealis	AMNH 31422	Aquatic	0.131	0.404	0.143808	0.843385	0.483704	6.18	170	30
Mesoplodon densirostris	AMNH 139931	Aquatic (deep)	0.041	0.964	0.255723	0.585637	0.339244	27.5065	1360	400
Monachus monachus	MHNL 50.00.1018	Aquatic	0.124	0.511	0.193745	0.918726	0.659758	11.02	500	75
Monodon monoceros	MHNL 50.00.1027	Aquatic (deep)	0.098	0.451	0.198597	0.918413	0.677589	24.6	300	50
Neophocaena phocaenoides	PL15-0145-21	Aquatic	0.082	0.816	0.463535	0.89002	0.552812	8.1	50	20
Odobenus rosmarus	MHNL 50.00.1014	Aquatic	0.11	0.754	0.165667	0.987713	0.377825	38.3	67	22.5
Orcinus orca	AMNH 34261	Aquatic	0.083	0.343	0.362431	0.985627	0.83979	39.38	228	30
Phoca vitulina	MHNL 50.00.1020	Aquatic	0.135	0.616	0.143808	0.843385	0.483704	11.487	165	30
Phocoena phocoena	MHNL 50.00.1046	Aquatic	0.102	0.513	0.183725	0.910689	0.689182	6.3908	75	30
Pseudorca crassidens	PL15-0145-03	Aquatic (deep)	0.139	0.497	0.299254	0.878478	0.688105	23.81	600	50
Sousa chinensis	PL15-0145-16	Aquatic	0.102	0.526	0.286442	0.856058	0.637111	15.25	50	20
Stenella attenuata	PL15-0145-14	Aquatic	0.119	0.543	0.176656	0.93226	0.661409	8.22	190	20
Tursiops truncatus	PL15-0145-28	Aquatic	0.099	0.263	0.246814	0.949628	0.819025	9.59	45	10
Zalophus californianus	AMNH 63946	Aquatic	0.122	0.413	0.197906	0.948173	0.748657	13.4512	90	10
Callithrix jacchus	ZFMK MAM 1983.0366	Arboreal	0.018	0.413	0	1	0.811979	1.01	NA	NA
Cercopithecus mona	ZFMK MAM 1976.0302	Arboreal	0.089	0.674	0.0415761	0.978244	0.51106	3.82	NA	NA
Choloepus didactylus	MNHN-1999.1062	Arboreal	0.106	0.652	0.105639	0.973851	0.550223	21.319	NA	NA
Galagoides demidovii	ZFMK MAM 1981.1730	Arboreal	0.055	0.653	0	0.998	0.564	1.06	NA	NA
Genetta genetta	p.c. VB	Arboreal	0.111	0.544	0	0.866418	0.647782	1.62	NA	NA
Martes foina	p.c. VB	Arboreal	0.043	0.043	0.131167	0.953791	0.660162	2.23	NA	NA
Martes martes	p.c. VB	Arboreal	0.027	0.582	0	0.984939	0.644898	2.37	NA	NA
Sciurus vulgaris	ZFMK MAM 1989.0261	Arboreal	0.052	0.584	0.0984144	0.952799	0.655721	1.37	NA	NA
Eidolon helvum	ZFMK no sp. number	Flying	0.022	0.706	0	1	0.487581	1.37	NA	NA
Pipistrellus pipistrellus	ZFMK a	Flying	0.038	0.787	0	1	0.353874	0.58	NA	NA
Pteropus giganteus	ZFMK 80.851	Flying	0.036	0.879	0.0352724	1	0.280019	2.24	NA	NA
Rousettus aegyptiacus	ZFMK 2001.004	Flying	0.043	0.679	0	0.921656	0.518744	1.06	NA	NA
Aepyceros melampus	p.c. VB	Terrestrial	0.113	0.566	0.224252	0.963995	0.636029	11.45	NA	NA
Apodemus sp.	p.c. VB	Terrestrial	0.035	0.553	0	1	0.686	0.4752	NA	NA
Bison bison	MHNL 50.00.2450	Terrestrial	0.074	0.605	0.168862	0.970926	0.577535	27.1	NA	NA
Bos taurus	PL15-0145-33	Terrestrial	0.057	0.753	0.423644	1	0.656922	29.46	NA	NA
Camelus bactrianus	MHNL 50.00.2066	Terrestrial	0.099	0.617	0.343857	0.939353	0.577205	42.9033	NA	NA
Camelus dromedarius	MHNL 50.00.2063	Terrestrial	0.117	0.61	0.209964	0.925598	0.557794	48.1	NA	NA
Canis lupus	PL15-0145-43	Terrestrial	0.118	0.384	0.458546	0.991171	0.842663	6.05	NA	NA
Capreolus capreolus	p.c. VB	Terrestrial	0.053	0.793	0.17708	1	0.386464	7.89	NA	NA
Ceratotherium sinum	AMNH 51855	Terrestrial	0.197	0.558	0.222309	0.917049	0.63709	55.45	NA	NA
Cervus elaphus canadensis	MHNL 50.00.2211	Terrestrial	0.066	0.704	0.0629342	1	0.493399	20.28	NA	NA
Crocidura russula	p.c. VB	Terrestrial	0.033	0.538	0	1	1	0.4186	NA	NA
Dasyprocta punctata	ZFMK MAM 2012.0472	Terrestrial	0.027	0.648	0	1	0.571	2.91	NA	NA
Didelphis sp.	Didelphis sp.	Terrestrial	0.053	0.718	0.13169	0.94964	0.522597	2.77	NA	NA
Elephas maximus	MHNL 50.00.2671	Terrestrial	0.109	0.76	0.189299	0.862612	0.445681	39.7	NA	NA
Equus caballus	MHNL 50.00.2029	Terrestrial	0.076	0.606	0.183668	0.974428	0.657853	18.23	NA	NA
Erinaceus europaeus	p.c. VB	Terrestrial	0.068	0.584	0	0.966432	0.614374	2.08	NA	NA
Felis silvestris	p.c. VB	Terrestrial	0.04	0.635	0.0636822	0.979049	0.605414	2.81	NA	NA
Giraffa camelopardalis	MHNL 50.00.2061	Terrestrial	0.059	0.654	0.120203	0.964024	0.592621	18.1628	NA	NA
Gorilla gorilla	MHNL 50.00.1762	Terrestrial	0.105	0.715	0.20124	0.910848	0.446828	12.4	NA	NA
Hemitragus jayakari	p.c. VB	Terrestrial	0.103	0.618	0.144817	0.986111	0.57338	10.56	NA	NA
Lepus europaeus	p.c. VB	Terrestrial	0.067	0.521	0.0154083	1	0.691252	3.59	NA	NA
Macropus rufus	MHNL 50.00.0931	Terrestrial	0.067	0.531	0.189035	0.974225	0.700116	8.8	NA	NA
Myoprocta pratti	ZFMK MAM 2001.0023	Terrestrial	0.042	0.68	0.111479	0.971973	0.558544	2.22	NA	NA
Myrmecophaga tridactyla	MNHN-2005.269	Terrestrial	0.111	0.399	0.46336	0.966221	0.842746	8.8223	NA	NA
Ovis aries	PL15-0145-39	Terrestrial	0.101	0.67	0.219327	0.995124	0.626533	12.71	NA	NA
Panthera leo	AMNH 54995	Terrestrial	0.054	0.732	0.10964	0.95861	0.499232	14.5	NA	NA
Perameles nasuta	MHNL 50.00.0989	Terrestrial	0.029	0.546	0	1	0.696	2.48	NA	NA
Rattus norvegicus	p.c. VB	Terrestrial	0.015	0.274	0	0.991172	0.914384	1.1287	NA	NA
Rhinoceros sondaicus	MHNL 50.00.2041	Terrestrial	0.096	0.389	0.26954	0.972714	0.817142	31.78	NA	NA
Sus scrofa	PL15-0145-37	Terrestrial	0.053	0.738	0.318676	0.996067	0.63896	12.88	NA	NA
Tachyglossus aculeatus setosus	AMNH 65833	Terrestrial	0.073	0.575	0.0152902	0.978751	0.490106	3	NA	NA
Vombatus ursinus	MHNL 50.00.0785	Terrestrial	0.046	0.37	0.0523477	0.990015	0.848455	4.96	NA	NA
Vulpes vulpes	p.c. VB	Terrestrial	0.086	0.671	0.184778	0.965846	0.525762	4.16	NA	NA
Zaglossus bruijni	AMNH 66194	Terrestrial	0.077	0.694	0.0769498	1	0.508549	4.6	NA	NA
*Institute Abbreviations: AMNH: American Museum of Natural History, New York, NY, USA; p.c. VB: Personal collection of V. de Buffrénil; MHNL: Musée des Confluences, Centre de conservation et d'étude des collections, 13A rue. Bancel, 69007 Lyon, France; MNHN: Museum National d’Histoire Naturelle, Paris, France; ZFMK: Zoological Research Museum Alexander Koenig, Bonn, Germany; JRHRVC: uncatalogued …

## Sheet: Table S2
Table S2. Dataset of humerus compiled in the present study.
Species name	Specimen number / Collection*	MD(mm)	Cg	P	S	Cc	Cp
Bison bison	No ID. Laurin et al. 2011	61	0.702	0.539	0.012	0	1
Bos taurus	PL15-0145-30	50.14	0.683	0.556	0.028	0	1
Canis familiaris	PL15-0145-46	13.85	0.676	0.569	0.028	0.019	1
Ceratotherium sinum	MNHN ZM MO 2005-297	115	0.843	0.464	0.07	0.329	1
Equus caballus	No ID. Laurin et al. 2011	44.2	0.736	0.51	0.021	0	1
Erinaceus europaeus	No ID. Laurin et al. 2011	4.8	0.611	0.666	0.03	NA	NA
Leptonychotes weddellii	No ID. Laurin et al. 2011	48.6	0.763	0.721	0.091	NA	NA
Lipotes vexillifer	Platanista gangeticus (dolphin). MNHN AC 1978-09	24	0.612	0.622	0.099	0.159	0.922
Loxodonta africana	Elephas maximus JRHRVC uncatalogued	125	0.854	0.397	0.051	0.134	1
Neophocaena asiaeorientalis	PL15-0145-24	20.86	0.627	0.902	0.03	0.544	0.98
Ovis aries	PL15-0145-42	21.53	0.524	0.685	0.019	0	1
Trichechus manatus	NSM M 34694	43.7	0.988	-0.026	0.097	0.593	1
Tursiops truncatus	PL15-0145-25	37.43	0.78	0.591	0.12	0.446	0.979
Ursus maritimus	ZFMK 2005.356	40	0.385	0.78	0.039	0.007	0.996
*Institute Abbreviations: AMNH: American Museum of Natural History, New York, NY, USA; p.c. VB: Personal collection of V. de Buffrénil; MHNL: Musée des Confluences, Centre de conservation et d'étude des collections, 13A rue. Bancel, 69007 Lyon, France; MNHN: Museum National d’Histoire Naturelle, Paris, France; ZFMK: Zoological Research Museum Alexander Koenig, Bonn, Germany; JRHRVC: uncatalogued …

## Sheet: Table S3
Table S3. Dataset of vertebrae compiled in the present study.
Species name	Specimen number / Collection	Habitat	CL	Cls	Cts	CtsC	TNCL	TNCT	SNC	NTCL	AMCT	RMCT	MTNCP	AMTT	RMTT	vpc1	vpc2
Zalophus californianus	ZFMK 49.98	Aquatic	22.9	20.8	35.4	29.6	46	237	14.8	43.7	147.7	0.6	435.1	95.8	0.4	17.7278	5.82124
Mirounga leonina	ZFMK 62.105	Aquatic	49.3	33.1	34.4	32.7	182	695	NA	49.3	1992.5	4.7	2513.2	268.4	0.6	21.0173	9.07644
Delphinapterus leucas	MNHN 1971-156	Aquatic	55.7	35.6	NA	35.4	1244	NA	NA	136.7	184	0.5	NA	99.5	0.3	22.4517	5.6386
Phoca vitulina	STIPB M60	Aquatic	24.8	37.6	32.4	26.8	232	275	32	38.7	241.6	1.5	250.8	153.6	0.8	18.854	7.43553
Otaria byronia	MNHN AC (no ref.)	Aquatic	17	45.5	NA	44.5	232	NA	NA	40	242.3	2.5	NA	90.2	0.9	18.4831	8.13513
Enhydra lutris	MNHN AC (no ref.)	Aquatic	26.1	51.9	NA	54.5	177	NA	NA	26.7	378.6	2.9	NA	155.8	1.8	18.0968	9.23122
Trichechus manatus	ZFMK 73.223	Aquatic	32.3	66.3	63.1	48.5	625	584	16.5	57	1493.4	5.5	1453.5	284.6	1	21.8012	9.98277
Sciurus vulgaris	Tafforeau PC	Arboreal	4.5	33.9	44.5	27.9	47	63	49.1	9.3	84.2	4.4	109.7	76.4	3.6	12.9086	8.698
Didelphis virginiana	M6585	Arboreal	6.8	39.3	49.1	42.4	21	10	13.5	5.3	307.9	9.3	945.2	218.4	6.1	13.0233	10.8802
Bradypus	Unnumbered ZFMK	Arboreal	10.4	47.9	NA	51.6	56	NA	NA	13.3	263.3	4.8	NA	158.5	2.6	15.5359	9.82386
Cynocephalus volans	MNHN AC (no ref.)	Arboreal	2.9	52.5	54.3	39.4	30	31	27.2	9.3	129.3	5.4	175.8	83.9	3.9	13.0105	9.64133
Rhinolophus euryale	MHNL 50000077	Fly	0.9	35.7	NA	34.3	4	NA	NA	6	28.8	4.8	26.5	21.8	4	8.41591	8.45244
Miniopterus schreibersii	MHNL 50000106	Fly	2	40.7	24.9	20.3	28	4	30.6	6	39.9	3.6	58.1	51.3	5.1	10.6986	8.37053
Pteropus hypomelanus	MHNL 50000103	Fly	5.2	43.3	58.2	46.8	80	144	35.9	14.7	120.6	4.6	123	71.3	2.6	20.9248	8.10421
Myotis myotis	MHNL 50000090	Fly	1.5	48.3	50.7	48.7	29	21	49.5	6	42.1	6	63.8	44.3	7.3	10.6382	9.56294
Scalopus aquaticus	MHNL 50000050	Terrestial	2.1	27.9	28.9	18.7	36	36	31	4	54	4.2	44.4	63.6	4.5	10.9409	8.35296
Talpa europaea	MNHN 1996-536	Terrestial	1.9	31.2	30	20.8	42	6	31.5	7.3	68.1	5.7	57	47.1	4.2	11.6411	8.52312
Chlorotalpa leucorhina	MHNL 50000056	Terrestial	2.6	35.5	33.6	30.4	104	11	14.8	9.3	58	4.1	46.8	40.7	2.9	13.1074	8.21646
Heterocephalus glaber	STIPB M1088	Terrestial	2.6	41.8	27.8	24.8	14	6	15.3	4.7	80.5	7.3	34.2	49.9	4.6	10.3572	9.34245
Castor fiber	ZFMK 2006.007	Amphibious	7.9	23.9	52.4	33.5	37	226	25.1	20.7	263.7	3.6	653.3	77.7	1.1	15.6597	8.10552
Galemys pyrenaicus	MHNL 50000020	Amphibious	1.2	33.5	34.6	20.9	84	37	39.3	6.7	57.6	4.8	62	36	2.9	12.2404	8.09592
Hippopotamus amphibius	AMP R22	Amphibious	57.3	36.3	NA	44.6	487	NA	NA	67	2479.4	4.5	NA	222.3	0.4	22.7945	8.9872
Ornithorhynchus anatinus	MHNL 50000986	Amphibious	4.5	44	39.8	28	33	14	29.5	8	87.7	2.7	165.1	197.9	6.2	12.9084	9.1859
Myocastor coypus	MHNL 50000708	Amphibious	6.4	45	66	47.4	99	181	31.7	17.7	298.7	7.5	424.5	129.1	2.4	16.1251	9.88843
Hexaprotodon liberiensis	ZFMK 65.570	Amphibious	37.5	45.3	35.5	38.9	224	264	15.7	48	754.6	3.6	603.6	218.6	1	14.4256	9.92606
Ursus maritimus	ZFMK 2005.356	Amphibious	37	48.7	52.5	48.1	786	2442	11.7	79.7	719	2.1	532.5	184.9	0.5	22.3374	8.22018
Camelus dromedarius	MNHN 1939-68	Terrestial	20.8	32.4	41.2	45.9	539	936	18.4	59.7	1019.2	4.4	344.1	114	0.5	21.3366	8.47889
Rangifer tarandus	STIPB M47	Terrestial	31.2	34	44.6	37.2	264	657	17.5	62.7	498.4	2	557.9	113.1	0.5	20.3104	7.58652
Ovis aries	Tafforeau PC	Terrestial	21.9	35	39.6	40.5	292	516	15.3	44.3	1106.3	6.6	620.5	126	0.7	20.1279	9.09262
Capra aegagrus	Tafforeau PC	Terrestial	16.7	36.9	32.9	31.7	120	359	19	26.3	246.6	1.8	316.1	282.7	1.9	17.615	8.41659
Felis sylvestris	Unnumbered ZFMK	Terrestial	7.7	38.8	NA	43.6	46	NA	NA	10	381	10.6	NA	148.2	3.9	14.5915	10.5152
Sus scrofa	Houssaye PC	Terrestial	22.8	39.9	40.4	36.4	197	263	20.9	31.3	470.3	3.2	267.5	165.9	1.1	18.7356	8.69646
Macropus rufus	ZFMK 8324	Terrestial	16.4	40.2	NA	40.1	109	NA	NA	14.3	414.9	4.9	NA	170.1	2	16.7286	9.53798
Erinaceus europaeus	Tafforeau PC	Terrestial	4.3	41.6	33.2	25.5	92	77	28.8	9.7	140.7	6.1	134.1	101.3	3.7	14.0172	9.26441
Tapirus terrestris	ZFMK 418	Terrestial	33.1	41.7	NA	49.5	192	NA	NA	41	1040.3	5	NA	196.2	0.9	19.953	9.44387
Equus caballus	Houssaye PC	Terrestial	42.7	41.9	36.8	36.4	183	263	17.4	64	498.6	1.5	384.6	180.9	0.5	20.4544	7.71092
Panthera leo	ZFMK 2006.031	Terrestial	32.2	43.3	45.9	43.4	569	908	26.2	57.7	526.7	2.4	458.6	127.7	0.6	14.648	9.04931
Tremarctos ornatus	ZFMK 97.275	Terrestial	34	43.8	61.2	48.4	303	984	16.6	61.3	1115.8	4.3	938.1	142.1	0.5	21.1376	8.87226
Vulpes vulpes	Unnumbered UPMC	Terrestial	13.8	45.2	60.2	52.6	64	79	38.8	6	525.7	12.5	287.5	294.4	6.8	14.7418	11.5638
Canis lupus	Houssaye PC	Terrestial	16.8	45.2	42.8	36.1	215	213	19.2	25.7	306	3.1	132.1	179.6	1.8	17.8932	8.89962
Martes foina	Tafforeau PC	Terrestial	8.4	45.3	59	38	46	53	31.9	10.7	237.8	6.3	416	142.5	3.6	19.9513	9.03456
Philantomba monticola	MNHN AC (no ref.)	Terrestial	16.9	46.4	NA	38.9	129	NA	NA	30	279.5	2.8	NA	132	1.3	17.6447	8.60941
Macaca sp.	Unnumbered UPMC	Terrestial	8.4	46.7	50.8	30	18	144	23.5	14.7	193.8	3.9	368.4	70.5	1.3	14.1483	8.66274
Giraffa camelopardalis	ZFMK 90004	Terrestial	47	49.6	NA	43.5	385	NA	NA	53.7	1941.3	4.6	NA	272.4	0.7	21.8134	9.52531
Capreolus capreolus	MNHN AC (no ref.)	Terrestial	8.8	52.6	NA	48.9	196	NA	NA	26	225.7	6.1	NA	70	1.8	16.7769	9.27704
Meles meles	MNHN AC (no ref)	Terrestial	14.3	53.4	NA	55.7	60	NA	NA	13.3	443.6	9.9	NA	166.5	3.5	15.5922	10.8181
Dasypus novemcinctus	STIPB M2523	Terrestial	7.4	59.4	68	58.7	56	89	34.4	12.7	413.7	11.2	266.7	137.1	3.8	15.1987	10.9795
Bos taurus	Houssaye PC	Terrestial	50.1	60.9	46.7	39.4	920	477	17.7	60.7	907.3	2.8	651.7	327.6	1	22.0244	9.11593
Cavia porcellus	STIPB M6173	Terrestial	3.6	61	47.8	33	19	10	30.2	8	138.9	6	138.1	132.8	6	12.3464	10.173
Sorex araneus	MNHN 1961-593	Terrestial	0.9	68	42.5	24.7	11	5	47	6.7	32.9	4.7	34.2	34.2	4.5	9.63984	8.86385
All data were recollected from Houssaye et al. 2014
*Institute Abbreviations: AMNH: American Museum of Natural History, New York, NY, USA; p.c. VB: Personal collection of V. de Buffrénil; MHNL: Musée des Confluences, Centre de conservation et d'étude des collections, 13A rue. Bancel, 69007 Lyon, France; MNHN: Museum National d’Histoire Naturelle, Paris, France; ZFMK: Zoological Research Museum Alexander Koenig, Bonn, Germany; JRHRVC: uncatalogued …

## Sheet: Table S4
Table S4. List of ‘root-to-tip’ dN/dS values of each species for 348 bone function-associated genes.
SPECIES	Habitat	BMPR1A	CITED1	DLK1	ACP5	ACVR1	ACVR1B	ACVR2B	ADAM17	ADRB2	AHSG	AKT1	AKT2	AKT3	ALPL	ATF4	AXIN2	BCL2	BDNF	BLNK	BMP1	BMP2	BMP4	BMP5	BMP6	Cited2	col10a1	COL11A1	Col11a2	COL1A2	COL3A1	Col5a2	COL9A1	comP	CREB1	CREB3L1	CREB3L2	CRK	CSF1	CSF1R	CSK	CTGF	CTHRC1	CTNNBIP1	CTSK	CYLD	CYR61	DCN	DDR2
Balaenoptera_acutorostrata	aquatic	0.144	0.5	0.135	0.446	0.055	0.029	0.029	0.306	0.142	0.934	0.268	0.029	NA	0.105	5.167	0.129	0.09	0.078	0.211	0.033	0.124	0.075	0.08	1.434	0.505	0.769	5.172	0.376	0.661	10.27	0.162	0.206	0.062	0.073	0.604	1.096	NA	0.651	0.172	0.035	0.061	0.209	0.131	0.292	0.045	0.223	0.284	5.373
Bison_bison	terrestrial	0.116	0.337	0.152	0.448	0.037	NA	0.033	0.285	0.139	0.847	0.858	0.022	0.165	0.105	5.33	0.135	0.069	0.112	0.148	0.033	0.109	0.065	0.091	1.385	0.243	0.777	4.596	0.335	0.523	9.069	0.128	0.177	0.044	0.073	0.434	1.311	NA	0.64	0.151	0.024	0.063	0.177	NA	0.094	0.049	0.145	0.188	5.376
Bos_taurus	terrestrial	0.133	0.337	0.138	0.447	0.037	NA	0.033	0.285	0.139	0.879	0.966	0.022	NA	0.095	5.33	0.112	0.069	0.112	0.152	0.031	0.109	0.065	0.091	1.385	0.299	0.803	4.616	0.343	0.523	9.04	0.142	0.177	0.066	0.188	0.434	1.311	NA	0.837	0.152	0.024	0.173	0.177	NA	0.068	0.049	0.143	0.188	5.376
Callithrix_jacchus	terrestrial	0.024	0.564	0.158	0.079	0.03	0.024	0.074	0.267	0.113	0.522	0.398	0.028	0.064	0.146	6.417	0.148	0.183	0.096	0.236	0.046	0.095	0.09	0.044	2.144	0.748	0.197	1.654	0.181	0.285	15.388	0.148	0.222	0.063	0.03	0.654	1.6	0.015	0.624	0.422	0.043	0.095	0.332	0.072	0.102	0.061	0.158	0.169	5.33
Camelus_bactrianus	terrestrial	0.104	0.108	0.181	0.54	0.113	0.01	0.027	0.336	0.17	0.972	0.382	0.029	NA	0.121	8.45	0.123	0.133	0.032	0.25	0.049	0.172	0.095	0.059	2.073	0.147	1.033	5.918	0.588	0.538	12.107	0.143	0.195	0.042	NA	0.637	1.628	NA	0.737	0.158	0.028	0.041	0.286	NA	0.122	0.061	0.097	0.186	6.69
Camelus_dromedarius	terrestrial	0.104	0.108	0.16	0.54	0.026	0.01	0.027	0.339	0.067	0.972	0.338	0.084	NA	0.121	8.45	0.209	0.399	0.032	0.21	0.037	0.133	0.095	0.059	2.073	0.147	1.042	6.854	0.433	0.587	13.502	0.175	0.21	0.05	NA	0.632	1.628	NA	0.737	0.167	0.028	0.041	0.229	NA	0.122	0.061	0.097	0.186	6.69
Canis_familiaris	terrestrial	0.09	0.182	0.115	0.117	0.041	0.014	0.024	0.3	0.078	0.421	0.383	0.033	0.032	0.107	6.312	0.093	0.072	0.031	0.22	0.024	0.096	0.09	0.043	1.655	0.21	0.926	6.836	0.168	0.424	11.562	0.117	0.19	0.03	NA	0.702	1.328	NA	0.712	0.174	0.029	0.039	0.318	0.032	0.104	0.044	0.08	0.155	4.476
Ceratotherium_sinum	terrestrial	0.137	0.142	0.123	0.534	0.032	0.036	0.02	0.349	0.131	1.09	0.507	0.023	NA	0.154	8.7	0.1	0.098	0.054	0.195	0.04	0.15	0.137	0.089	2.083	0.218	1.09	6.84	0.463	0.573	13.592	0.136	0.223	0.053	0.029	0.616	1.629	0.093	0.919	0.16	0.026	0.058	0.213	NA	0.065	0.043	0.098	0.177	5.37
Eptesicus_fuscus	flying	0.069	0.14	0.554	0.136	0.035	0.009	0.015	0.206	0.118	0.657	0.508	0.026	0.022	0.082	6.547	0.125	0.103	0.052	0.246	0.03	0.072	0.311	0.142	2.155	0.228	0.187	1.346	0.191	0.348	12.9	0.127	0.26	0.055	NA	0.543	1.616	0.546	0.651	0.215	0.018	0.072	0.222	0.088	0.411	0.069	0.148	0.502	5.394
Equus_caballus	terrestrial	0.138	0.12	0.139	0.511	0.023	0.021	0.022	0.334	0.124	1.081	0.507	0.026	NA	0.144	8.451	0.101	0.105	0.098	0.186	0.145	0.148	0.068	0.073	2.07	0.201	1.096	6.841	0.454	0.544	13.609	0.133	0.212	0.059	0.029	0.615	1.636	0.167	0.929	0.157	0.025	0.077	0.222	NA	0.099	0.042	0.096	0.174	6.697
Erinaceus_europaeus	terrestrial	0.055	0.244	0.193	0.037	0.015	0.034	0.007	0.427	0.162	0.393	0.756	0.032	NA	0.052	12.525	0.097	0.026	0.264	0.17	0.019	0.143	0.098	0.034	4.004	0.241	0.235	0.065	0.126	0.129	28.007	0.15	0.205	0.036	0.011	1.244	0.112	0.13	0.371	0.21	0.016	0.016	0.289	0.061	0.195	0.056	0.101	0.155	13.211
Felis_catus	terrestrial	0.082	0.174	0.143	0.088	NA	0.018	0.021	0.345	0.074	0.406	0.381	0.033	0.026	0.121	8.454	0.104	0.09	0.158	0.214	0.022	0.126	0.086	0.051	2.075	0.202	1.041	8.184	0.182	0.51	13.49	0.128	0.198	0.033	NA	0.629	1.626	0.344	0.82	0.179	0.021	0.033	0.241	0.042	0.134	0.044	0.115	0.178	5.361
Gorilla_gorilla	terrestrial	0.028	0.28	0.149	0.085	0.018	0.024	NA	0.243	0.172	0.546	0.396	0.025	0.064	0.176	6.392	0.147	0.164	0.06	0.211	0.042	0.086	0.075	0.076	2.155	0.25	0.165	1.658	0.187	0.298	15.419	0.145	0.222	0.072	NA	0.661	1.643	NA	0.491	0.357	0.039	0.054	0.337	0.072	0.126	0.053	0.195	0.197	5.333
Leptonychotes_weddellii	aquatic	0.101	0.19	0.115	0.101	0.054	0.046	0.029	0.239	0.121	0.421	0.383	0.024	0.032	0.093	6.353	0.123	0.114	NA	0.316	0.151	0.079	0.141	0.115	1.684	0.211	0.825	5.139	0.18	0.373	9.05	0.121	0.191	0.038	NA	0.527	1.149	0.808	0.636	0.171	0.03	0.044	0.258	NA	0.167	0.048	0.096	0.301	3.362
Lipotes_vexillifer	aquatic	0.161	0.556	0.12	0.455	0.035	0.181	0.029	0.277	0.373	0.886	0.23	0.084	0.321	0.114	4.605	0.14	0.121	0.109	0.203	0.045	0.428	0.065	0.129	1.407	0.551	0.744	4.61	0.385	0.571	9.234	0.146	0.235	0.062	0.073	0.458	1.008	NA	0.699	0.166	0.036	0.062	0.325	0.13	0.292	0.05	0.127	0.265	5.367
Loxodonta_africana	terrestrial	0.041	1.102	0.196	0.116	0.013	NA	0.018	0.092	0.238	0.602	0.025	3.467	NA	0.06	0.226	0.749	0.077	0.048	0.238	0.016	0.101	0.057	0.047	0.094	1.039	0.356	0.073	18.018	0.33	0.467	0.085	0.373	0.053	NA	0.022	0.097	NA	0.581	37.485	0.017	0.026	0.219	NA	0.089	0.083	1.347	0.181	0.067
Myotis_davidii	flying	0.041	0.149	0.558	0.142	0.065	NA	0.025	0.217	0.161	0.678	0.382	0.023	0.022	0.076	6.461	0.12	0.103	0.105	0.269	0.044	0.076	0.323	0.144	2.752	0.23	0.208	1.342	0.264	0.338	12.923	0.13	0.241	0.063	NA	0.507	1.63	0.622	0.623	0.248	0.019	0.081	0.189	0.065	0.405	0.063	0.133	0.488	6.049
Neophocaena_asiaeorientalis	aquatic	0.144	0.502	0.106	0.529	0.035	0.052	0.029	0.286	0.451	1.263	0.258	0.097	0.321	0.122	4.482	0.162	0.185	0.088	0.232	0.035	0.421	0.072	0.134	1.216	0.494	0.683	4.178	0.408	0.533	8.339	0.162	0.305	0.098	0.229	0.46	0.968	NA	0.672	0.195	0.036	0.055	0.349	NA	0.322	0.061	0.127	0.236	5.366
Odobenus_rosmarus	aquatic	0.09	0.213	0.111	0.107	0.052	0.014	0.029	0.245	0.147	0.585	0.383	0.035	0.032	0.101	5.099	0.11	0.08	0.108	0.256	0.088	0.092	0.111	0.105	1.684	0.233	0.776	5.135	0.164	0.348	9.031	0.096	0.215	0.041	NA	0.539	1.156	0.646	0.655	0.176	0.034	0.1	0.358	NA	0.122	0.049	0.106	0.216	3.365
Orcinus_orca	aquatic	0.227	0.502	0.125	0.458	0.078	0.047	0.029	0.312	0.543	1.04	0.258	0.094	0.321	0.124	3.95	0.147	0.185	0.088	0.233	0.031	0.477	0.164	0.105	1.411	0.495	0.809	4.188	0.405	0.562	7.724	0.172	0.215	0.129	0.073	0.537	1.117	NA	0.752	0.168	0.03	0.062	0.376	NA	0.292	0.053	0.128	0.236	6.695
Ovis_aries	terrestrial	0.12	0.407	0.159	0.451	0.028	0.014	0.033	0.277	0.119	0.897	0.266	0.027	NA	0.104	5.282	0.118	0.096	0.112	0.193	0.022	0.1	0.1	0.077	1.383	0.372	0.793	5.155	0.361	0.52	10.158	0.124	0.182	0.065	0.053	0.436	1.1	NA	0.664	0.161	0.019	0.052	0.183	0.108	0.088	0.049	0.114	0.178	5.374
Pteropus_alecto	flying	0.031	0.216	0.562	0.177	0.065	NA	0.014	0.227	0.086	0.442	0.389	0.031	0.02	0.118	6.509	0.113	0.11	0.069	0.246	0.127	0.105	0.382	0.161	2.711	0.205	0.34	1.668	0.223	0.332	12.95	0.153	0.27	0.053	0.038	0.92	2.153	NA	0.625	0.201	0.035	0.047	0.573	0.101	0.442	0.062	0.138	0.385	6.663
Pteropus_vampyrus	flying	0.031	0.352	0.538	0.205	0.065	NA	0.032	0.437	0.095	0.352	0.317	0.801	0.02	0.109	6.547	0.111	0.11	0.069	0.257	0.032	0.105	0.382	0.161	2.068	0.322	0.207	1.407	0.2	0.307	15.509	0.153	0.263	0.053	0.038	0.656	1.643	NA	0.539	0.187	0.048	0.047	0.203	0.101	0.509	0.053	0.138	0.434	5.339
Rattus_norvegicus	terrestrial	0.037	0.23	0.137	0.09	0.033	0.005	0.009	0.312	0.12	0.418	0.503	0.027	0.056	0.162	8.506	0.164	0.095	0.039	0.22	0.036	0.11	0.072	0.049	2.824	0.191	0.293	2.191	0.21	0.286	19.188	0.167	0.212	0.038	0.027	0.873	2.11	0.013	0.473	0.437	0.04	0.026	0.29	NA	0.169	0.054	0.177	0.163	6.654
Trichechus_manatus	aquatic	0.064	0.173	0.137	0.094	0.013	NA	0.013	0.116	0.12	1.207	0.025	3.457	0.052	0.081	0.276	0.752	0.112	0.084	0.315	0.062	0.146	0.058	0.042	0.057	0.107	0.552	0.17	18.05	NA	0.505	0.17	0.402	0.107	NA	0.023	0.084	0.054	0.58	37.569	0.007	0.043	0.212	NA	0.162	0.063	1.336	0.434	0.07
Tursiops_truncatus	aquatic	0.144	0.502	0.133	0.529	0.078	0.047	0.029	0.289	0.543	1.09	0.258	0.094	0.321	0.124	4.484	0.147	0.185	0.088	0.247	0.06	0.477	0.164	0.105	1.411	0.495	0.773	3.816	0.452	0.57	7.795	0.176	0.229	0.155	0.073	0.49	0.973	NA	0.693	0.189	0.03	0.062	0.376	NA	0.292	0.053	0.127	0.236	6.695
Ursus_maritimus	terrestrial	0.09	0.191	0.136	0.105	NA	0.013	0.029	0.26	0.094	0.437	0.307	0.033	0.032	0.119	6.316	0.108	0.072	0.08	0.267	0.089	0.102	0.124	0.056	2.066	0.217	0.86	5.862	0.16	0.387	10.126	0.101	0.198	0.047	NA	0.634	1.328	NA	0.646	0.166	0.024	0.044	0.318	0.067	0.104	0.043	0.08	0.155	3.84
[truncated: 300 more columns]
