# Supplementary material for: Accelerated evolution and diversifying selection drove the adaptation of cetacean bone microstructure
Source: BMC Evol Biol. 2019 Oct 24;19:194. doi: 10.1186/s12862-019-1509-x (PMC6813995; doi:10.1186/s12862-019-1509-x)
Supplement: Supplementary file 3 — Additional file 3: Table S6. List of positively selected genes (PSGs) and divergently selected genes (DSGs) in cetaceans identified from 348 bone function-associated genes. Table S7. List of divergently selected genes (DSGs) in cetaceans identified from 348 bone function-associated genes. [file 12862_2019_1509_MOESM3_ESM.xlsx]

## Sheet: Table S6
Table S6. List of positively selected genes (PSGs) and divergently selected genes (DSGs) in cetaceans identified from 348 bone function-associated genes.
Gene	Foreground Branch	ma_lnl	ma0_lnl	p_value	ω
COL1A2	Cetacean ancestor	-20860.2	-20864.8	0.00241998	197.769
COL3A1	Cetacean ancestor	-27872	-27885	3.4876e-07	11.8468
FSHR	Cetacean ancestor	-11374.7	-11379.4	0.00216997	63.5011
IFNAR1	Cetacean ancestor	-16678.6	-16685.6	0.000182197	36.4012
MEPE	Cetacean ancestor	-14801.5	-14803.4	0.0463272	25.4334
MITF	Cetacean ancestor	-6596.22	-6598.23	0.0448068	26.7216
NFATC3	Cetacean ancestor	-12903.2	-12905.4	0.0335636	33.4094
TEC	Cetacean ancestor	-9142.71	-9145.6	0.0162085	70.651
TNFRSF1A	Cetacean ancestor	-10295.1	-10297.5	0.0277239	51.2443
ANKH	Tursiops truncatus	-7382.6	-7391.96	1.52164e-05	999
CASP3	Tursiops truncatus	-5477.68	-5499.63	3.4579e-11	999
CER1	Tursiops truncatus	-6332.96	-6358.8	6.53033e-13	999
Col11a2	Tursiops truncatus	-26469.6	-26503.9	1.11022e-16	999
comP	Tursiops truncatus	-12869.8	-12879	1.72055e-05	422.409
CREB3L1	Tursiops truncatus	-7005.86	-7008.79	0.0154189	51.5207
Duox2	Tursiops truncatus	-28942.2	-28989.2	0	915.528
DVL3	Tursiops truncatus	-9347.09	-9412.22	0	999
EPHA2	Tursiops truncatus	-15973.1	-15976.5	0.00934537	78.2813
BMP1	Tursiops truncatus	-12958.7	-12965.8	0.000153013	88.4372
Inpp5d	Tursiops truncatus	-20760.1	-20808.8	0	999
FLNC	Tursiops truncatus	-37243.3	-37246.5	0.0111596	70.9339
LTBP1	Tursiops truncatus	-20527.4	-20531.4	0.00499752	999
LCP2	Tursiops truncatus	-10829.8	-10835.2	0.00106719	783.992
FASLG	Tursiops truncatus	-5001.22	-5003.76	0.0240223	258.561
FGFRL1	Tursiops truncatus	-9451.26	-9462.92	1.37723e-06	999
GPNMB	Tursiops truncatus	-13208.4	-13213.5	0.00140912	102.002
LIMD1	Tursiops truncatus	-13513.1	-13527.2	1.09901e-07	999
LRP4	Tursiops truncatus	-24460.6	-24465.5	0.00174871	155.179
loxl2	Tursiops truncatus	-12797.8	-12811.2	2.31215e-07	999
FGF23	Tursiops truncatus	-5079.83	-5105.78	5.8864e-13	999
PDGFRB	Tursiops truncatus	-18745.7	-18748.8	0.0136804	64.9771
SHH	Tursiops truncatus	-5549.8	-5552.68	0.0164922	195.713
ROR2	Tursiops truncatus	-14878.9	-14886.3	0.000127907	999
MEF2A	Tursiops truncatus	-7121.82	-7114.85	0.000189819	25.4908
NFKB1	Tursiops truncatus	-17549.8	-17556.8	0.000186105	711.541
ROCK2	Tursiops truncatus	-15615.7	-15627.4	1.27822e-06	999
NFATC3	Tursiops truncatus	-12893.9	-12905.4	1.72469e-06	999
MEPE	Tursiops truncatus	-14801.5	-14803.8	0.0346116	108.561
PITX2	Tursiops truncatus	-3932.26	-3942.26	7.77673e-06	999
NFKB2	Tursiops truncatus	-14000.8	-14003.6	0.0172562	133.181
SMAD2	Tursiops truncatus	-5565.34	-5568.67	0.00993287	168.911
tgfbi	Tursiops truncatus	-11343.2	-11352.1	2.45771e-05	999
SOX8	Tursiops truncatus	-7946.05	-7963.56	3.25233e-09	999
WNT5B	Tursiops truncatus	-5435.61	-5441.48	0.000608639	999
TNFSF11	Tursiops truncatus	-4709.09	-4726.25	4.70051e-09	999
TGFB1	Tursiops truncatus	-6016.31	-6029.94	1.78204e-07	999
SPARC	Tursiops truncatus	-4057.59	-4073.05	2.68304e-08	362.016
SRF	Tursiops truncatus	-4616.21	-4623.46	0.000140673	171.486
TYK2	Tursiops truncatus	-24584.1	-24606.1	3.31402e-11	999
TRPV5	Tursiops truncatus	-15454.1	-15462.4	4.61855e-05	59.4118
COL3A1	Tursiops truncatus	-27880.7	-27990.1	0	92.4968
DVL3	Orcinus orca	-9407.56	-9441.4	2.22045e-16	999
IL1R2	Orcinus orca	-11328.1	-11332.3	0.00366592	999
MAP2K1	Orcinus orca	-4775.94	-4790.81	4.92918e-08	999
AKT2	Neophocaena asiaeorientalis	-6114.51	-6132.47	2.06831e-09	464.836
BLNK	Neophocaena asiaeorientalis	-8303.56	-8305.74	0.0368588	67.1463
CD276	Neophocaena asiaeorientalis	-5117.58	-5122.78	0.00125511	368.876
COL1A1	Neophocaena asiaeorientalis	-20322.8	-20329.1	0.000361183	545.607
COL9A1	Neophocaena asiaeorientalis	-16106.3	-16125.9	3.97118e-10	999
CTNNB1	Neophocaena asiaeorientalis	-8876.24	-8871.17	0.00144837	22.6796
ELK1	Neophocaena asiaeorientalis	-7266.65	-7273.95	0.000134172	999
Cdk6	Neophocaena asiaeorientalis	-4267.87	-4280.93	3.19977e-07	999
FLNC	Neophocaena asiaeorientalis	-37243.2	-37248.8	0.000796411	502.563
MAML2	Neophocaena asiaeorientalis	-17972	-17992	2.57288e-10	999
IKBKB	Neophocaena asiaeorientalis	-11785.5	-11788.1	0.0233782	999
FZD4	Neophocaena asiaeorientalis	-7000.3	-7034.19	2.22045e-16	803.014
MAPK3	Neophocaena asiaeorientalis	-4216.89	-4227.25	5.34113e-06	999
FGF18	Neophocaena asiaeorientalis	-2560.45	-2567.14	0.000255721	999
Fbn1	Neophocaena asiaeorientalis	-40818.3	-40997.8	0	999
GHR	Neophocaena asiaeorientalis	-11962	-11967.1	0.00144057	414.633
HHIP	Neophocaena asiaeorientalis	-9930.78	-9943.79	3.38671e-07	89.7467
GLI1	Neophocaena asiaeorientalis	-17873.1	-17886.3	2.9582e-07	999
MAPK13	Neophocaena asiaeorientalis	-5402.28	-5404.98	0.0202131	65.33
LEF1	Neophocaena asiaeorientalis	-5003.75	-5023.21	4.3815e-10	999
Nell1	Neophocaena asiaeorientalis	-12434.2	-12447.8	1.83369e-07	280.177
NCF1	Neophocaena asiaeorientalis	-6955.21	-6966.79	1.488e-06	999
PIAS3	Neophocaena asiaeorientalis	-8191.52	-8213.98	2.0614e-11	999
MMP13	Neophocaena asiaeorientalis	-8186.52	-8188.49	0.0470237	20.5825
PPM1A	Neophocaena asiaeorientalis	-3192.37	-3201.15	2.77582e-05	413.124
Recql4	Neophocaena asiaeorientalis	-32466.2	-32469	0.0181016	664.673
PLCG2	Neophocaena asiaeorientalis	-19786.7	-19802.6	1.7136e-08	46.2109
TEC	Neophocaena asiaeorientalis	-9103.26	-9119.12	1.76785e-08	193.395
CTNNB1	Lipotes vexillifer	-8834.47	-8842.15	8.92396e-05	41.7127
EGFR	Lipotes vexillifer	-22926.8	-22930.2	0.00996627	999
EPHA2	Lipotes vexillifer	-15975.3	-15978.4	0.0136114	12.8834
HDAC1	Lipotes vexillifer	-5154.95	-5164.67	1.03223e-05	423.244
KLF10	Lipotes vexillifer	-7453.29	-7457.71	0.00292167	999
IL1A	Lipotes vexillifer	-6963.06	-6965.25	0.0366612	13.0138
MAPK12	Lipotes vexillifer	-6271.45	-6274.25	0.0180692	43.922
NFATC2	Lipotes vexillifer	-15238.2	-15240.2	0.0494822	21.9697
PTN	Lipotes vexillifer	-2117.1	-2121.22	0.00407191	999
Mmp9	Lipotes vexillifer	-16036.2	-16038.8	0.0226733	47.1225
SHH	Lipotes vexillifer	-5545.28	-5550.13	0.0018546	205.522
PIK3CG	Lipotes vexillifer	-17640.5	-17642.8	0.0306563	36.494
MITF	Lipotes vexillifer	-6590.45	-6594.2	0.00618496	165.694
NBR1	Lipotes vexillifer	-15605.9	-15586.7	6.08882e-10	2.85438
PIK3CD	Lipotes vexillifer	-15181.4	-15188.1	0.000261544	81.9884
PAPSS2	Lipotes vexillifer	-10658.8	-10671.5	4.75053e-07	999
COL3A1	Lipotes vexillifer	-27872.5	-27880.2	8.31343e-05	75.1196
BTK	Balaenoptera acutorostrata	-7418.98	-7420.95	0.0469687	38.5962
CD44	Balaenoptera acutorostrata	-14412.5	-14416	0.00766093	999
CHRD	Balaenoptera acutorostrata	-14925.1	-14927.3	0.0359734	41.3954
COL1A1	Balaenoptera acutorostrata	-20322.3	-20329.6	0.000135062	79.9147
COL1A2	Balaenoptera acutorostrata	-20858.7	-20862.2	0.00834137	22.3416
CYR61	Balaenoptera acutorostrata	-5454.23	-5458.87	0.0023078	502.885
DLK1	Balaenoptera acutorostrata	-7870.54	-7888.54	1.97946e-09	859.762
DVL1	Balaenoptera acutorostrata	-11495.4	-11508.3	3.46215e-07	54.5169
DVL3	Balaenoptera acutorostrata	-9427.91	-9446.11	1.60432e-09	814.22
EPHA2	Balaenoptera acutorostrata	-15983	-15985.1	0.0435443	69.7946
Evc	Balaenoptera acutorostrata	-23385.1	-23389.4	0.00344701	278.493
FARP2	Balaenoptera acutorostrata	-24028.4	-24037	3.55156e-05	103.051
FLNC	Balaenoptera acutorostrata	-37239.4	-37244.4	0.00146566	309.554
MAP2K7	Balaenoptera acutorostrata	-5356.29	-5359.89	0.0073114	137.05
HES1	Balaenoptera acutorostrata	-3152.64	-3170.96	1.42006e-09	942.932
GLI3	Balaenoptera acutorostrata	-29657.5	-29659.9	0.030606	44.2164
IL1A	Balaenoptera acutorostrata	-6959.75	-6965.42	0.000763366	33.4541
MAPK12	Balaenoptera acutorostrata	-6270.06	-6276.49	0.00033649	999
FGF23	Balaenoptera acutorostrata	-5082.95	-5099.1	1.31002e-08	999
Nell1	Balaenoptera acutorostrata	-12442.2	-12448.6	0.000351392	150.358
SATB2	Balaenoptera acutorostrata	-8095.78	-8107.64	1.1204e-06	271.127
mn1	Balaenoptera acutorostrata	-17828.6	-17831.7	0.0132751	121.74
SFRP4	Balaenoptera acutorostrata	-5301.1	-5304.35	0.0107782	96.9075
NFATC1	Balaenoptera acutorostrata	-17447.2	-17456.3	2.05117e-05	398.572
Recql4	Balaenoptera acutorostrata	-32465.2	-32467.4	0.033878	30.3612
PLCG2	Balaenoptera acutorostrata	-19834.6		0	28.6721
NCF4	Balaenoptera acutorostrata	-6288.27	-6291.26	0.0144205	999
WNT16	Balaenoptera acutorostrata	-5658.2	-5661.18	0.0146532	999
WNT5B	Balaenoptera acutorostrata	-5438.59	-5441.36	0.0186511	37.1021
TP53	Balaenoptera acutorostrata	-8001.84	-8005.25	0.00897841	999
TGFB3	Balaenoptera acutorostrata	-5548.29	-5554.43	0.000460511	691.711

## Sheet: Table S7
Table S7. List of divergently selected genes (DSGs) in cetaceans identified from 348 bone function-associated genes.
Gene	initial ω =0.5					initial ω = 1					initial ω = 1.5
	cmc_lnl	m2a_lnl	p_value	ω0	ω1	cmc_lnl	m2a_lnl	p_value	ω0	ω1	cmc_lnl	m2a_lnl	p_value	ω0	ω1
SPARC	-4075.82	-4079.07	0.0107121	0	1.61168	-4075.82	-4079.07	0.0107121	0	1.61156	-4075.82	-4079.07	0.010712	0	1.61167
HES1	-3169.86	-3181.29	1.75848e-06	0	16.7024	-3169.86	-3181.29	1.75851e-06	0	16.7026	-3169.86	-3181.29	1.75844e-06	0	16.702
COL2A1	-20764.2	-20779.7	2.61549e-08	0.2862	1.15091	-20764.2	-20779.7	2.62985e-08	0.28557	1.14753	-20792.4	-20779.7	4.78288e-07	1e-05	7.5366
CTNNB1	-8845.46	-8872.69	1.57652e-13	0.05124	4.81529	-8844.36	-8864.68	1.8479e-10	0.03074	4.60432	-8844.36	-8864.68	1.83726e-10	0.03015	4.79926
FZD4	-7039.74	-7067.49	9.35918e-14	0.03266	2.54461	-7039.74	-7067.49	9.35918e-14	0.03265	2.54439	-7039.74	-7067.49	9.35918e-14	0.03265	2.54453
RUNX2	-4012.17	-4014.56	0.0287905	0.0448	3.73981	-4012.17	-4014.56	0.0287905	0.0448	3.73987	-4012.17	-4014.56	0.0287905	0.0448	3.73984
DVL3	-9368.51	-9414.72	0	0.14314	1.46545	-9368.51	-9414.72	0	0.14317	1.46562	-9368.51	-9414.72	0	0.14317	1.46561
TEC	-9097.56	-9122.3	2.01095e-12	0.15993	1.09744	-9097.56	-9122.3	2.01095e-12	0.15993	1.09744	-9097.56	-9122.3	2.01095e-12	0.15993	1.09744
COL3A1	-27792.4	-27825	6.66134e-16	0.25766	1.31873	-27792.4	-27852.1	0	0.25508	1.29764	-27792.4	-27825	6.66134e-16	0.25757	1.31785
COL9A1	-16108.5	-16117.7	1.92823e-05	0.29958	1.03059	-16108.5	-16117.7	1.92822e-05	0.29957	1.03058	-16108.5	-16117.7	1.92823e-05	0.29958	1.03057
FOSL1	-4185.58	-4189.32	0.00623392	0.29977	1.27427	-4185.58	-4189.24	0.00677493	0.29977	1.27427	-4185.58	-4189.24	0.00677493	0.29977	1.27428
STAT1	-11115.7	-11123.9	5.26795e-05	0.32353	1.16923	-11115.7	-11123.9	5.26795e-05	0.32353	1.16926	-11115.7	-11123.9	5.26795e-05	0.32353	1.16924
LCP2	-10804.6	-10816.5	1.05291e-06	0.34933	1.32655	-10804.6	-10816.5	1.05291e-06	0.34933	1.32655	-10804.6	-10816.5	1.05291e-06	0.34933	1.32656
Col5a2	-22858.9	-22866.3	0.000116604	0.39888	1.21029	-22858.9	-22867	5.55082e-05	0.39895	1.21043	-22858.9	-22866.3	0.000116605	0.39903	1.21056
