# Supplementary material for: Accelerated evolution and diversifying selection drove the adaptation of cetacean bone microstructure
Source: BMC Evol Biol. 2019 Oct 24;19:194. doi: 10.1186/s12862-019-1509-x (PMC6813995; doi:10.1186/s12862-019-1509-x)
Supplement: Supplementary file 4 — Additional file 4: Table 8-10. Result of regression analyses between ‘root-to-tip’ dN/dS and bone histological parameters for rib, humerus and vertebrae, respectively. [file 12862_2019_1509_MOESM4_ESM.xlsx]

## Sheet: Table S8
Table S4. Result of regression analysis of ‘root-to-tip’ dN/dS and bone indices for rib.
formula	model.all	coef.all	outlier sample	lambda.all	p value.all	r2.all	p value.robust	r2.robust	p value.max	p-value.all for X.residual
Cc ~ AHSG	pgls	0.47136	Lipotes_vexillifer	1	0.003493	0.2656	0.001926	0.3079	0.012	0.053
Cc ~ BMP6	ols	-0.18634	Trichechus_manatus	0	9.873e-05	0.4395	0.002482	0.2942	0.005561	0.017
Cc ~ COL1A2	ols	0.7123	Canis_familiaris	0	0.001613	0.3175	0.0006864	0.3744	0.001742	0.305
Cc ~ COL3A1	ols	-0.02536	Trichechus_manatus	0	0.0005735	0.3588	0.008968	0.2209	0.01989	0.0312
Cc ~ Enpp1	ols	1.3621	Trichechus_manatus	0	0.002854	0.2765	0.005808	0.2463	0.01723	0.02779
Cc ~ GAB2	ols	4.10787	Gorilla_gorilla	0	8.027e-07	0.6144	1.045e-07	0.6866	0.0001352	0.000746
Cc ~ LEF1	ols	1.30628	Lipotes_vexillifer	0	0.004792	0.2573	0.003851	0.2799	0.02086	0.4695
Cc ~ MAPK13	ols	3.91201	Trichechus_manatus	0	0.000371	0.3797	0.002676	0.29	0.01634	0.004457
Cc ~ MECOM	ols	4.21524	Canis_familiaris	0	1.266e-05	0.5218	4.468e-06	0.5741	0.001052	0.0002545
Cc ~ Mmp9	ols	1.6367	Trichechus_manatus	0	0.01792	0.1725	0.004687	0.2586	0.01203	0.4274
Cc ~ NCF4	ols	3.9121	Canis_familiaris	0	4.239e-05	0.4748	4.508e-06	0.5737	0.006202	0.001775
Cc ~ NGF	pgls	1.73261	Tursiops_truncatus	0.987	0.01475	0.184	0.006904	0.2362	0.02938	0.006597
Cc ~ NPNT	pgls	1.65865	Lipotes_vexillifer	1	1.878e-06	0.5878	4.221e-06	0.576	0.0001561	5.601e-05
Cc ~ OCSTAMP	pgls	-1.30288	Canis_familiaris	1	0.02913	0.1436	0.005952	0.2448	0.02593	0.02696
Cc ~ PDGFRB	pgls	-3.77617	Lipotes_vexillifer	1	0.001396	0.3142	0.002033	0.305	0.00454	0.0889
Cc ~ PIK3CB	ols	4.9175	Trichechus_manatus	0	0.002687	0.2798	0.009497	0.2175	0.02084	0.08726
Cc ~ ROCK1	pgls	4.08262	Myotis_davidii	1	0.0003333	0.3847	0.0004664	0.381	0.00103	0.001865
Cc ~ SHH	ols	-0.6635	Trichechus_manatus	0	0.003471	0.2659	0.007237	0.2335	0.01747	0.07715
Cc ~ SP3	pgls	2.19597	Trichechus_manatus	0.688	0.002184	0.3011	0.002094	0.3034	0.02123	0.004154
Cc ~ TNFRSF11B	ols	1.66375	Canis_familiaris	0	4.593e-05	0.4716	2.096e-06	0.5995	0.001582	0.0005649
Cc ~ TNFRSF1A	ols	-0.3364	Erinaceus_europaeus	0	0.00371	0.2623	3.926e-05	0.4921	0.004544	0.04713
Cc ~ WWTR1	ols	-2.12918	Trichechus_manatus	0	0.008191	0.2181	0.007383	0.2323	0.0194	0.2451
Cp ~ SOX2	ols	-3.54073	Leptonychotes_weddellii	0	0.004711	0.2492	0.001774	0.3124	0.02549	0.07096
S ~ AHSG	ols	0.08863	Balaenoptera_acutorostrata	0	0.0047	0.2492	0.004107	0.2661	0.01307	0.124
S ~ BMP6	ols	-0.02688	Ceratotherium_sinum	0	0.024	0.1552	0.006078	0.2436	0.02285	0.649
S ~ CA2	pgls	0.16138	Orcinus_orca	1	0.006	0.2356	0.006141	0.243	0.04257	0.2873
S ~ COL1A2	ols	0.199959	Ceratotherium_sinum	0	0.0037	0.2715	0.007292	0.2421	0.0491	0.238
S ~ GAB2	ols	0.623016	Balaenoptera_acutorostrata	0	0.0043	0.2545	0.001859	0.3099	0.007984	0.1839
S ~ GLI3	ols	-0.013445	Balaenoptera_acutorostrata	0	0.0139	0.1874	0.006525	0.2395	0.02634	0.5096
S ~ GPNMB	ols	0.37896	Balaenoptera_acutorostrata	0	0.001	0.329	0.00108	0.3386	0.01243	0.4069
S ~ Hdac7	ols	-0.6483	Balaenoptera_acutorostrata	0	0.0039	0.2592	0.001254	0.3308	0.004945	0.3365
S ~ Hspg2	ols	-0.74094	Balaenoptera_acutorostrata	0	0.0165	0.1773	0.009736	0.216	0.03225	0.908
S ~ IFNGR2	ols	0.24926	Balaenoptera_acutorostrata	0	0.0007	0.3466	0.003652	0.2727	0.0194	0.8992
S ~ LTF	ols	0.008708	Balaenoptera_acutorostrata	0	0.0009	0.3341	0.001004	0.3424	0.003992	0.1957
S ~ MMP14	ols	-0.76997	Ceratotherium_sinum	0	0.0094	0.2102	0.003937	0.2685	0.01277	0.6913
S ~ NCF2	ols	0.3334	Ceratotherium_sinum	0	0.013	0.1916	0.009359	0.2183	0.03837	0.07971
S ~ PDGFRB	ols	-0.70907	Balaenoptera_acutorostrata	0	0.0017	0.3049	0.001815	0.3111	0.008148	0.3986
S ~ PIK3CB	ols	0.79895	Ceratotherium_sinum	0	0.0395	0.1251	0.001439	0.3235	0.004378	0.7281
S ~ tgfbi	ols	0.0335	Balaenoptera_acutorostrata	0	0.019	0.1691	0.007378	0.2323	0.03598	0.2724

## Sheet: Table S9
Table S9. Result of regression analysis of ‘root-to-tip’ dN/dS and bone indices for humerus.
formula	model.all	coef.all	outlier sample	lambda.all	p value.all	r2.all	p value.robust	r2.robust	p value.max
Cc ~ ANKH	ols	10.3398	Ceratotherium_sinum	0	0.007157	0.5232	0.002212	0.6737	0.009479
Cc ~ BCL2	pgls	4.68891	Loxodonta_africana	1	0.002718	0.5707	0.001613	0.6522	0.02953
Cc ~ Cdk6	pgls	1.96156	Ceratotherium_sinum	1	0.0005301	0.6865	0.0003861	0.7444	0.002995
Cc ~ CHUK	pgls	3.99518	Ceratotherium_sinum	1	0.007962	0.4741	0.006719	0.5295	0.02521
Cc ~ Col5a2	pgls	6.20494	Equus_caballus	0.735	0.0071	0.4852	0.006546	0.532	0.03856
Cc ~ comP	ols	5.0208	Lipotes_vexillifer	0	0.005058	0.5171	0.002834	0.6078	0.006367
Cc ~ EPHA2	ols	10.1169	Ceratotherium_sinum	0	0.00082	0.6589	0.000169	0.7864	0.0005167
Cc ~ Fbn2	pgls	13.0692	Ceratotherium_sinum	1	0.0001797	0.7461	2.619e-05	0.8579	0.0005144
Cc ~ FOSL1	ols	2.2099	Ceratotherium_sinum	0	0.0005258	0.687	0.000134	0.7969	0.0004129
Cc ~ KL	ols	7.5625	Loxodonta_africana	0	4.07e-05	0.8102	1.631e-05	0.8719	0.0001569
Cc ~ KLF10	ols	3.8729	Neophocaena_asiaeorientalis	0	0.003117	0.5594	0.004943	0.5589	0.02958
Cc ~ LUM	pgls	2.36598	Bos_taurus	1	0.004189	0.534	0.004677	0.564	0.01436
Cc ~ MAPK13	ols	4.3705	Ceratotherium_sinum	0	0.00919	0.4598	5.227e-05	0.8346	0.0002958
Cc ~ MECOM	ols	4.77944	Ceratotherium_sinum	0	0.0003273	0.7146	2.946e-05	0.8541	0.000237
Cc ~ NCF2	pgls	3.12356	Ceratotherium_sinum	0.998	0.001406	0.6216	0.00305	0.6017	0.03572
Cc ~ Nell1	pgls	5.31877	Canis_familiaris	0.602	0.000181	0.7457	0.0004504	0.7357	0.001998
Cc ~ NGF	ols	1.97523	Ceratotherium_sinum	0	0.0125	0.428	0.00403	0.5775	0.01263
Cc ~ NOX3	pgls	1.68423	Ceratotherium_sinum	1	0.0003958	0.7038	1.427e-05	0.8756	0.0005479
Cc ~ PIK3CB	ols	6.4936	Lipotes_vexillifer	0	0.03785	0.3003	0.002713	0.6114	0.01756
Cc ~ RELB	pgls	5.20742	Erinaceus_europaeus	1	0.005467	0.5099	0.005467	0.5099	0.03966
Cc ~ SATB2	ols	-0.3758	Loxodonta_africana	0	0.03605	0.3063	0.004461	0.5683	0.03618
Cc ~ TGFB2	ols	1.10747	Neophocaena_asiaeorientalis	0	0.01316	0.4589	0.002178	0.6749	0.01235
Cc ~ TNFRSF11B	ols	1.77641	Ceratotherium_sinum	0	2.26e-05	0.831	3.885e-06	0.9066	3.725e-05
Cp ~ ADRB2	ols	-0.088933	Lipotes_vexillifer	0	0.03519	0.3093	1.977e-05	0.8664	0.0007791
Cp ~ BMP2	ols	-0.11451	Lipotes_vexillifer	0	0.005137	0.5156	7.6e-07	0.9348	3.89e-05
Cp ~ CD14	ols	-0.1596	Lipotes_vexillifer	0	0.01565	0.4038	0.005805	0.5437	0.04525
Cp ~ CTSK	ols	-0.172698	Lipotes_vexillifer	0	0.007026	0.4862	9.633e-06	0.8859	0.0002713
Cp ~ LCK	ols	-0.23829	Trichechus_manatus	0	0.02259	0.3623	0.003307	0.5948	0.03347
Cp ~ LCP2	ols	-0.11884	Lipotes_vexillifer	0	0.02815	0.3364	0.00593	0.5416	0.04622
Cp ~ LRRC17	ols	-0.52163	Bos_taurus	0	0.002387	0.5812	0.0003409	0.7512	0.03452
Cp ~ MITF	pgls	-0.635463	Canis_familiaris	1	1.88e-05	0.8369	5.048e-05	0.8359	0.001527
Cp ~ PRKD1	ols	-0.45319	Lipotes_vexillifer	0	0.0447	0.2793	4.533e-05	0.8397	0.001664
Cp ~ PTH1R	ols	-0.63456	Lipotes_vexillifer	0	0.003647	0.546	0.0002014	0.778	0.003553
Cp ~ SIK3	ols	-0.02535	Lipotes_vexillifer	0	0.0009658	0.648	1.267e-08	0.9737	9.919e-07
Cp ~ SMOC1	ols	-0.57532	Neophocaena_asiaeorientalis	0	0.003414	0.5517	0.001656	0.6502	0.01804
Cp ~ TEC	ols	-0.250023	Trichechus_manatus	0	0.01051	0.4461	0.002549	0.6166	0.0371
Cp ~ TGFB2	ols	-0.14008	Lipotes_vexillifer	0	0.005492	0.549	6.961e-07	0.9552	2.814e-05
Cp ~ TRAF2	ols	-0.81734	Lipotes_vexillifer	0	0.009084	0.4609	0.000315	0.7554	0.005478
Cp ~ TYROBP	ols	-0.21462	Lipotes_vexillifer	0	0.004145	0.5349	0.000688	0.7104	0.0111
S ~ CCR1	ols	0.11248	Ceratotherium_sinum	0	0.009952	0.391	0.002818	0.5318	0.04669
S ~ CHUK	ols	0.578964	Lipotes_vexillifer	0	0.01378	0.3598	0.001774	0.5679	0.01848
S ~ DCN	ols	0.30833	Tursiops_truncatus	0	0.009953	0.391	0.003724	0.5088	0.01085
S ~ Enpp1	ols	0.26434	Leptonychotes_weddellii	0	0.003105	0.4922	0.0005211	0.6512	0.007039
S ~ FGFRL1	ols	1.30782	Lipotes_vexillifer	0	0.0429	0.2409	0.006005	0.4669	0.0222
S ~ FOSL1	ols	0.307279	Tursiops_truncatus	0	0.002896	0.4977	0.004658	0.4896	0.01794
S ~ MECOM	ols	0.600619	Ceratotherium_sinum	0	0.008298	0.4079	0.001627	0.5743	0.005592
S ~ Nell1	ols	0.515056	Neophocaena_asiaeorientalis	0	0.03733	0.2563	4.7e-06	0.8492	6.354e-05
S ~ NF1	ols	3.33082	Bos_taurus	0	0.01922	0.3265	0.004219	0.4982	0.01348
S ~ NGF	ols	0.29317	Leptonychotes_weddellii	0	0.01538	0.3489	0.003862	0.5057	0.01608
S ~ PIK3R2	ols	2.39572	Equus_caballus	0	0.003711	0.4777	0.0009992	0.609	0.01086
S ~ ROCK1	ols	0.519178	Neophocaena_asiaeorientalis	0	0.02602	0.2951	0.003514	0.5137	0.02384
S ~ SMAD1	ols	0.50092	Neophocaena_asiaeorientalis	0	0.01769	0.425	0.006346	0.5802	0.01913

## Sheet: Table S10
Table S10. Result of regression analysis of ‘root-to-tip’ dN/dS and bone indices for vertebrae.
formula	model.all	coef.all	outlier sample	lambda.all	p value.all	r2.all	p value.robust	r2.robust	p value.max	p-value.all for X.residual
vpc1~BMPR1A	ols	72.387	Trichechus_manatus	0	1.031e-05	0.8264	0.0006764	0.6714	0.002844	0.3099
vpc1~CA2	ols	14.079	Felis_catus	0	0.008124	0.4388	0.001128	0.6373	0.01432	0.3735
vpc1~DLK1	ols	-17.298	Felis_catus	0	0.0008324	0.6213	0.002424	0.58	0.04477	0.1155
vpc1~IFNAR2	ols	14.265	Trichechus_manatus	0	0.01039	0.415	0.0001906	0.7431	0.000713	0.756
vpc1~IFNGR2	ols	23.061	Bos_taurus	0	0.01234	0.3979	0.002518	0.5769	0.01806	0.8323
vpc1~LEP	ols	-5.699	Felis_catus	0	0.01356	0.3882	0.004619	0.5253	0.02901	0.1444
vpc1~PDGFRB	ols	-103.23	Erinaceus_europaeus	0	0.02247	0.3347	0.001215	0.6321	0.004625	0.2431
vpc1~PIK3CB	ols	98.44	Ursus_maritimus	0	0.02394	0.3277	0.004757	0.5226	0.0138	0.3914
vpc1~SEMA4D	ols	-99.02	Felis_catus	0	0.04007	0.269	0.001047	0.6424	0.02554	0.4518
vpc1~SYK	pgls	107.091	Ursus_maritimus	0.802	0.01423	0.3833	0.008197	0.4712	0.03418	0.08345
vpc1~WWTR1	ols	-63.57	Felis_catus	0	0.006965	0.4533	0.0001814	0.7456	0.005787	0.4173
vpc2~CCND1	ols	-20.0538	Whale	0	0.005969	0.4675	0.00586	0.5035	0.04836	\
vpc2~Chad	ols	-40.92	Pteropus_alecto	0	0.009392	0.4249	0.0002214	0.7355	0.01639	\
vpc2~FOSL2	ols	-93.1897	Felis_catus	0	0.01211	0.3998	0.002703	0.5712	0.0369	\
vpc2~MAP2K6	ols	-54.1022	Felis_catus	0	0.01647	0.3681	2.093e-06	0.8944	0.0005027	\
vpc2~NCF1	ols	-40.136	Myotis_davidii	0	0.01919	0.3519	0.001933	0.5978	0.03003	\
vpc2~TNFSF11	ols	-2.6052	Leptonychotes_weddellii	0	0.04555	0.2538	0.0001612	0.7514	0.01768	\
