# Supplementary material for: Accelerated evolution and diversifying selection drove the adaptation of cetacean bone microstructure
Source: BMC Evol Biol. 2019 Oct 24;19:194. doi: 10.1186/s12862-019-1509-x (PMC6813995; doi:10.1186/s12862-019-1509-x)
Supplement: Supplementary file 5 — Additional file 5: Table S11. Enrichment pathways for bone functional genes which ‘root-to-tip’ dN/dS significantly correlated with bone histological parameters. Table S12. Enrichment GO categories for bone functional genes which ‘root-to-tip’ dN/dS significantly correlated with bone histological parameters. [file 12862_2019_1509_MOESM5_ESM.xlsx]

## Sheet: Table S11
Table S11. Enriched pathways for bone functional genes which ‘root-to-tip’ dN/dS significantly correlated with bone histological parameters.
Category	Term	Count	%	P-Value	Genes	List Total	Pop Hits	Pop Total	Fold Enrichment	Bonferroni	Benjamini	FDR
KEGG_PATHWAY	hsa04145:Phagosome	6	7.14286	0.00853742	NOX3, NCF2, NCF1, COMP, NCF4, CD14	66	7	279	3.62338	0.709068	0.709068	9.6668
KEGG_PATHWAY	hsa04512:ECM-receptor interaction	6	7.14286	0.0849278	COMP, COL3A1, COL1A2, HSPG2, COL5A2, CHAD	66	11	279	2.30579	0.999997	0.998322	65.0887
KEGG_PATHWAY	hsa04380:Osteoclast differentiation	27	32.1429	0.0859496	TRAF2, FOSL2, MITF, TGFB2, TNFRSF1A, TNFRSF11B, GAB2, IFNGR2, FOSL1, MAP2K6, CHUK, PIK3R2, TYROBP, SYK, TEC, NOX3, NCF2, PIK3CB, NCF1, NCF4, RELB, IFNAR2, CTSK, TNFSF11, MAPK13, LCK, LCP2	66	90	279	1.26818	0.999998	0.986617	65.5482

## Sheet: Table S12
Table S12. Enriched GO categories for bone functional genes which ‘root-to-tip’ dN/dS significantly correlated with bone histological parameters.
Category	Term	Count	%	PValue	Genes	List Total	Pop Hits	Pop Total	Fold Enrichment	Bonferroni	Benjamini	FDR
GOTERM_BP_DIRECT	GO:0030198~extracellular matrix organization	12	14.2857	0.0298845	TNFRSF11B, LUM, COMP, NPNT, TGFBI, COL3A1, NF1, COL1A2, HSPG2, DCN, FBN2, COL5A2	83	27	348	1.86345	1	1	39.1033
GOTERM_CC_DIRECT	GO:0043020~NADPH oxidase complex	4	4.7619	0.0424746	NOX3, NCF2, NCF1, NCF4	83	4	347	4.18072	0.997895	0.997895	40.1535
GOTERM_BP_DIRECT	GO:0006955~immune response	11	13.0952	0.0437326	TNFRSF1A, TNFRSF11B, TNFSF11, ENPP1, CCR1, NCF4, SEMA4D, CHUK, BMPR1A, LCP2, BMP6	83	25	348	1.84482	1	1	51.8588
GOTERM_BP_DIRECT	GO:0001501~skeletal system development	15	17.8571	0.0460788	BMP2, KLF10, MMP9, COL3A1, PTH1R, FGFRL1, ANKH, COL5A2, EPHA2, AHSG, TGFB2, TNFRSF11B, COMP, COL1A2, BMP6	83	39	348	1.6126	1	1	53.7537
GOTERM_CC_DIRECT	GO:0031012~extracellular matrix	12	14.2857	0.0524971	LUM, COMP, TGFBI, COL3A1, COL1A2, HSPG2, DCN, FBN2, MMP14, COL5A2, TGFB2, AHSG	83	29	347	1.72995	0.999527	0.978262	47.1571
GOTERM_CC_DIRECT	GO:0005887~integral component of plasma membrane	17	20.2381	0.0801658	ENPP1, KL, CCR1, PTH1R, MMP14, ANKH, EPHA2, PRKD1, TNFRSF1A, IFNAR2, TNFRSF11B, ADRB2, TNFSF11, SEMA4D, GPNMB, IFNGR2, TYROBP	83	49	347	1.45045	0.999993	0.980846	62.7828
GOTERM_BP_DIRECT	GO:0032026~response to magnesium ion	4	4.7619	0.0874555	TNFRSF11B, CCND1, CD14, BMP6	83	5	348	3.35422	1	1	77.6001
GOTERM_BP_DIRECT	GO:0001654~eye development	4	4.7619	0.0874555	SMOC1, SOX2, TGFB2, BMP6	83	5	348	3.35422	1	1	77.6001
GOTERM_BP_DIRECT	GO:0045454~cell redox homeostasis	4	4.7619	0.0874555	NCF2, NCF1, NCF4, LTF	83	5	348	3.35422	1	1	77.6001
